# Supplementary material for: Effect of Celastrol on LncRNAs and mRNAs Profiles of Cerebral Ischemia-Reperfusion Injury in Transient Middle Cerebral Artery Occlusion Mice Model
Source: Front Neurosci. 2022 May 23;16:889292. doi: 10.3389/fnins.2022.889292 (PMC9169531; doi:10.3389/fnins.2022.889292)
Supplement: Supplementary file 4 [file Table_4.XLSX]

## Sheet: Supplementary Table 4
gene_name	tMCAO_1	tMCAO_2	tMCAO_3	Cela_1	Cela_2	Cela_3	Cela_mean	tMCAO_mean	baseMean	log2FoldChange	pvalue	padj
2610203C22Rik	6.73225	4.76345	10.3501	42.9357	65.1297	32.0977	46.7211	7.28192	27.0015	2.68623	3.88615e-08	1.65721e-06
Gm38336	0	5.71614	3.10502	41.069	25.6248	30.2636	32.3191	2.94039	17.6297	3.45907	1.33885e-07	4.9445e-06
Gm33280	0	0	0	5.60032	12.8124	1.83415	6.74896	0	3.37448	5.21099	0.000761616	0.00994745
4930556I23Rik	0	0	0	21.4679	37.3695	39.4343	32.7572	0	16.3786	7.50055	2.79107e-09	1.62459e-07
Gm6644	20.1967	16.1957	7.24505	0	0	0	0	14.5458	7.27292	-6.35212	2.41433e-06	6.30671e-05
G730003C15Rik	34.623	17.1484	28.9802	5.60032	7.4739	10.0879	7.72069	26.9172	17.3189	-1.79831	0.00064236	0.0085748
Gm29017	0	0	0	14.0008	17.0832	15.5903	15.5581	0	7.77905	6.42639	1.12319e-06	3.21641e-05
Gm28294	0	0	0	9.33386	13.8801	13.7562	12.3234	0	6.16169	6.08993	6.98369e-06	0.000157796
Gm28902	0.961749	0	1.03501	9.33386	8.5416	11.922	9.93249	0.665585	5.29904	3.92213	0.00153105	0.0181389
Gm28722	0	0	0	3.73354	14.9478	7.33662	8.67266	0	4.33633	5.57513	0.000125503	0.002049
Cd55os	0	0	0	5.60032	5.3385	7.33662	6.09181	0	3.04591	5.07712	0.000884926	0.0113368
Gm26642	0	0	0	55.0698	48.0465	51.3563	51.4909	0	25.7454	8.15526	3.44359e-11	3.17938e-09
Gm26781	5.7705	5.71614	1.03501	97.0721	120.65	87.1224	101.615	4.17388	52.8944	4.58085	9.09514e-21	4.87045e-18
Gm6185	0	0.952689	1.03501	11.2006	8.5416	17.4245	12.3889	0.662566	6.52573	4.24519	0.000452083	0.00628806
5330438I03Rik	0	0	0	13.0674	13.8801	17.4245	14.7907	0	7.39533	6.35601	1.68127e-06	4.61703e-05
Gm9929	0.961749	2.85807	6.21004	49.4694	48.0465	44.0197	47.1786	3.34329	25.2609	3.84249	4.49545e-11	4.08019e-09
Gm36937	14.4262	6.66883	0	68.1372	84.3483	44.0197	65.5017	7.03169	36.2667	3.21379	0.00312863	0.03298
Gm37313	0	0	0	22.4013	10.677	7.33662	13.4716	0	6.73581	6.22194	5.10096e-06	0.000121849
Gm37768	0	0	0	32.6685	23.4894	21.0928	25.7502	0	12.8751	7.15556	1.99013e-08	9.18719e-07
2210411M09Rik	0	0	0	8.40047	1.0677	5.50246	4.99021	0	2.49511	4.79649	0.00404	0.0407424
Gm37885	78.8634	60.0194	55.8904	15.8676	16.0155	6.41954	12.7675	64.9244	38.846	-2.35809	2.96892e-09	1.70952e-07
Gm38155	1.9235	5.71614	1.03501	38.2688	35.2341	44.9368	39.4799	2.89155	21.1857	3.75218	1.67782e-09	1.12309e-07
Gm37422	0	1.90538	0	35.4687	58.7235	83.4541	59.2154	0.635126	29.9253	6.50253	2.60938e-09	1.53552e-07
Gm37168	4.80875	10.4796	16.5601	28.0016	32.031	24.7611	28.2646	10.6161	19.4404	1.41948	0.00403063	0.0407245
Gm26879	0	0	0	14.9342	24.5571	3.66831	14.3865	0	7.19327	6.30616	5.16552e-06	0.000122395
Gm2367	0.961749	0.952689	2.07001	5.60032	18.1509	13.7562	12.5025	1.32815	6.91531	3.24366	0.000871847	0.01125
Gm33940	60.5902	27.628	27.9452	10.2672	8.5416	0.917077	6.57531	38.7211	22.6482	-2.57293	5.30272e-06	0.000124
Gm13327	8.65574	8.57421	4.14003	0	0	0	0	7.12333	3.56166	-5.32182	0.000337725	0.00488789
Gm13331	19.235	16.1957	19.6651	0	0	0	0	18.3653	9.18264	-6.68421	2.82386e-07	9.3924e-06
Grin1os	1.9235	1.90538	5.17504	142.808	187.915	134.81	155.178	3.0013	79.0896	5.71438	4.38091e-26	3.3514e-23
1810012K08Rik	0	0	0	34.5353	32.031	31.1806	32.5823	0	16.2912	7.49437	2.26378e-09	1.36208e-07
Gm13562	6.73225	10.4796	4.14003	40.1356	28.8279	24.7611	31.2415	7.11729	19.1794	2.12542	3.99768e-05	0.000759134
2600006K01Rik	6.73225	0.952689	0	26.1348	12.8124	10.0879	16.345	2.56164	9.45333	2.65693	0.00123962	0.0150525
Gm16323	57.705	21.9119	12.4201	0	0	0	0	30.679	15.3395	-7.42777	1.23349e-08	5.95678e-07
Gm13610	6.73225	7.62152	12.4201	1.86677	0	0	0.622257	8.92462	4.77344	-3.79553	0.00304288	0.0323306
Gm13584	0	0	0	5.60032	8.5416	6.41954	6.85382	0	3.42691	5.24154	0.000426902	0.00599889
Zeb2os	31.7377	28.5807	50.7153	14.0008	12.8124	7.33662	11.3833	37.0113	24.1973	-1.70322	0.00019552	0.00300865
A430018G15Rik	8.65574	20.0065	14.4901	3.73354	2.1354	1.83415	2.5677	14.3841	8.4759	-2.48096	0.00139302	0.0166509
Gm13577	60.5902	26.6753	33.1202	15.8676	12.8124	19.2586	15.9795	40.1286	28.0541	-1.32365	0.00229089	0.0255046
Gm13618	0	0	0	7.46709	5.3385	8.2537	7.01976	0	3.50988	5.28327	0.000359027	0.00512691
Rapgef4os2	0	0	0	11.2006	12.8124	7.33662	10.4499	0	5.22494	5.84987	2.43573e-05	0.000479535
Rapgef4os3	2.88525	1.90538	0	45.7359	44.8434	47.688	46.0891	1.59688	23.843	4.82054	8.63868e-11	7.34288e-09
Chn1os3	6.73225	6.66883	11.3851	79.3378	127.056	62.3613	89.5851	8.26205	48.9236	3.4436	1.16093e-15	3.45377e-13
Chn1os1	13.4645	18.1011	10.3501	0.933386	1.0677	0	0.667029	13.9719	7.31946	-4.43199	0.000193284	0.00298281
Gm18494	0	0	0	3.73354	7.4739	4.58539	5.26428	0	2.63214	4.85868	0.00230694	0.0255769
Gm13716	0	0	0	40.1356	80.0775	55.0246	58.4126	0	29.2063	8.33259	1.56201e-11	1.57822e-09
Gm9821	0	0	0	106.406	98.2284	93.5419	99.3921	0	49.6961	9.1033	5.30578e-14	1.18385e-11
2900072N19Rik	10.5792	5.71614	3.10502	58.8033	86.4837	105.464	83.5836	6.4668	45.0252	3.67995	6.61554e-16	2.21414e-13
D930015M05Rik	1.9235	0.952689	1.03501	35.4687	42.708	33.9319	37.3695	1.30373	19.3366	4.83382	4.35805e-09	2.33373e-07
Gm13814	0	0	0	11.2006	12.8124	10.0879	11.367	0	5.68348	5.97292	1.22081e-05	0.000265749
Alkbh3os1	0	0	1.03501	21.4679	25.6248	16.5074	21.2	0.345002	10.7725	5.90912	4.45737e-06	0.000108496
Gm14018	0.961749	0	0	40.1356	53.385	30.2636	41.2614	0.320583	20.791	6.86924	3.53955e-08	1.54539e-06
9830144P21Rik	0	0	1.03501	174.543	124.921	134.81	144.758	0.345002	72.5516	8.68504	5.72195e-13	8.75458e-11
Gm14042	0	0	0	28.935	21.354	27.5123	25.9338	0	12.9669	7.16741	1.74299e-08	8.11629e-07
4930473A02Rik	0	1.90538	0	45.7359	34.1664	27.5123	35.8049	0.635126	18.22	5.7768	1.78437e-07	6.30884e-06
Gm14048	16.3497	12.385	28.9802	0	0	0	0	19.2383	9.61915	-6.74808	2.68808e-07	8.99666e-06
Pcsk2os2	0.961749	0	0	21.4679	37.3695	22.0099	26.9491	0.320583	13.6348	6.25333	9.05385e-07	2.67864e-05
Gm14164	0	0	0	26.1348	28.8279	40.3514	31.7714	0	15.8857	7.45945	3.1989e-09	1.78589e-07
Acss2os	0	0	0	1.86677	8.5416	5.50246	5.30361	0	2.65181	4.86766	0.00263263	0.0285958
Gm14257	0	0	1.03501	24.268	30.9633	18.3415	24.5243	0.345002	12.4346	6.11862	1.66857e-06	4.60578e-05
5430405H02Rik	162.536	160.052	129.376	36.402	33.0987	49.5222	39.6743	150.654	95.1644	-1.92047	2.37762e-13	4.10715e-11
Gm11457	0	0	1.03501	10.2672	2.1354	16.5074	9.63668	0.345002	4.99084	4.78547	0.000875084	0.0112646
Gm11470	0	0	0	8.40047	3.2031	4.58539	5.39632	0	2.69816	4.90515	0.0020589	0.0232604
Bcas1os2	0.961749	0	3.10502	16.8009	11.7447	13.7562	14.1006	1.35559	7.7281	3.41976	0.000275214	0.00409381
Gm17180	0	1.90538	3.10502	24.268	12.8124	6.41954	14.5	1.67013	8.08506	3.139	0.000612416	0.00826068
Uckl1os	6.73225	7.62152	0	27.0682	16.0155	14.6732	19.2523	4.78459	12.0184	1.99135	0.00303366	0.0322967
Gm14489	0	0	0	2.80016	6.4062	4.58539	4.59725	0	2.29862	4.66396	0.00504188	0.0488065
Gm14703	7.69399	6.66883	3.10502	20.5345	43.7757	27.5123	30.6075	5.82261	18.2151	2.37828	1.83794e-05	0.000377096
Gm14549	0	0	0	8.40047	4.2708	5.50246	6.05791	0	3.02896	5.07083	0.000962163	0.0121806
Gm14633	7.69399	5.71614	7.24505	0	0	0	0	6.88506	3.44253	-5.26886	0.000388568	0.00550472
Gm14817	5.7705	0	1.03501	28.935	24.5571	19.2586	24.2502	2.2685	13.2594	3.40731	4.98491e-06	0.000119705
Gm9785	0	0.952689	0	5.60032	13.8801	12.8391	10.7732	0.317563	5.54537	4.93203	0.000354322	0.00507325
Gm38364	0	0	0	6.5337	3.2031	5.50246	5.07976	0	2.53988	4.81788	0.00277203	0.0297545
Gm38080	0	0	0	20.5345	17.0832	13.7562	17.1246	0	8.56231	6.56589	5.53426e-07	1.7331e-05
Gm37592	0	0	0	29.8683	18.1509	10.0879	19.369	0	9.68452	6.74391	3.11018e-07	1.02178e-05
Gm37459	3.847	0	0	291.216	423.877	388.841	367.978	1.28233	184.63	8.13532	3.00051e-27	2.67796e-24
Gm43140	0.961749	1.90538	3.10502	21.4679	30.9633	29.3465	27.2592	1.99072	14.625	3.78938	3.20459e-07	1.04638e-05
Gm12534	5.7705	3.81076	6.21004	0	0	0	0	5.26377	2.63188	-4.88049	0.00214274	0.0241058
Rps23-ps1	305.836	328.678	356.042	0	0	0	0	330.186	165.093	-10.8528	1.00004e-19	4.8684e-17
Gm2011	79.8252	91.4582	106.606	211.879	255.18	199.006	222.022	92.6297	157.326	1.26119	6.4353e-09	3.31356e-07
6430590A07Rik	6.73225	6.66883	14.4901	47.6027	44.8434	38.5173	43.6544	9.29706	26.4758	2.24256	6.80559e-07	2.07068e-05
Gm7899	50.011	60.0194	73.4855	0	0	0.917077	0.305692	61.172	30.7388	-7.4577	1.2031e-09	8.47714e-08
Gm16206	0	0	1.03501	15.8676	6.4062	13.7562	12.01	0.345002	6.17749	5.09933	0.000181863	0.00283104
Gm37359	0	0.952689	0	19.6011	17.0832	11.0049	15.8964	0.317563	8.10699	5.49543	3.0871e-05	0.000594655
AI849053	11.541	15.243	9.31506	39.2022	23.4894	33.0148	31.9021	12.033	21.9676	1.40669	0.0019672	0.0224537
AW047730	287.563	245.794	248.402	151.209	102.499	128.391	127.366	260.586	193.976	-1.03001	7.45152e-07	2.22921e-05
Rtraf-ps	40.3935	35.2495	43.4703	5.60032	12.8124	6.41954	8.27742	39.7044	23.9909	-2.28276	1.21047e-06	3.42966e-05
4731419I09Rik	0.961749	2.85807	1.03501	7.46709	11.7447	11.922	10.3779	1.61827	5.9981	2.66803	0.00407208	0.0409118
Gm10702	80.7869	56.2087	56.9254	0	0	0	0	64.6403	32.3202	-8.50094	4.07884e-12	4.81704e-10
Gm19710	0	0	1.03501	16.8009	16.0155	16.5074	16.4413	0.345002	8.39314	5.54604	2.24427e-05	0.000445114
B230398E01Rik	8.65574	8.57421	6.21004	0.933386	0	0	0.311129	7.81333	4.06223	-4.4919	0.00170383	0.0198348
Gm26594	0	0	0	23.3346	25.6248	24.7611	24.5735	0	12.2868	7.08666	2.66843e-08	1.19079e-06
Gm31305	1.9235	0	0	78.4044	71.5359	97.2102	82.3835	0.641166	41.5123	6.97848	5.60002e-11	4.91608e-09
Gm40123	0	0	0	8.40047	11.7447	4.58539	8.24352	0	4.12176	5.50489	0.000143588	0.00230905
Gm6649	4.80875	3.81076	6.21004	0	0	0	0	4.94318	2.47159	-4.78935	0.00309114	0.0327783
Gm6061	25.9672	28.5807	32.0852	0	0	0	0	28.8777	14.4389	-7.33702	6.2269e-09	3.23738e-07
Gm11885	0	0	0	13.0674	4.2708	7.33662	8.22494	0	4.11247	5.51436	0.000151145	0.00239462
Gm12404	0.961749	0	2.07001	50.4028	35.2341	45.8539	43.8303	1.01059	22.4204	5.47927	2.20746e-09	1.35815e-07
Gm12473	3.847	0	0	26.1348	32.031	24.7611	27.6423	1.28233	14.4623	4.40256	3.36645e-07	1.07306e-05
Gm12481	58.6667	69.5463	82.8006	0	0	0	0	70.3379	35.1689	-8.62111	1.70963e-12	2.23294e-10
Gm12446	1.9235	0	0	23.3346	27.7602	8.2537	19.7829	0.641166	10.212	4.91576	3.11214e-05	0.00059733
1700060J05Rik	0	0	0	22.4013	5.3385	13.7562	13.832	0	6.91599	6.26545	4.66765e-06	0.000113101
Gm11408	0	0	0	28.0016	51.2496	24.7611	34.6708	0	17.3354	7.57803	1.9855e-09	1.26575e-07
Gm12788	0	0	0	22.4013	6.4062	7.33662	12.048	0	6.02401	6.06394	1.35978e-05	0.000287812
Gm12795	0	0	0	4.66693	8.5416	4.58539	5.93131	0	2.96565	5.03022	0.00113058	0.0140145
Gm12709	0	0	0	28.0016	37.3695	29.3465	31.5725	0	15.7863	7.44628	3.2016e-09	1.78589e-07
BB031773	11.541	8.57421	34.1552	2.80016	1.0677	8.2537	4.04052	18.0901	11.0653	-2.12974	0.00426657	0.0423886
Gm12953	6.73225	6.66883	1.03501	0	0	0	0	4.81203	2.40601	-4.75788	0.00471013	0.0464507
Gm12841	8.65574	7.62152	5.17504	0	0	0	0	7.15077	3.57538	-5.32623	0.000310267	0.00456451
Gm12867	0	0	0	9.33386	4.2708	23.844	12.4829	0	6.24145	6.11873	1.25176e-05	0.000268128
Gm12868	0	0	2.07001	34.5353	29.8956	41.2685	35.2331	0.690005	17.9616	5.74721	1.79075e-07	6.30884e-06
4933427I04Rik	0	0	0	18.6677	16.0155	15.5903	16.7578	0	8.37892	6.53547	6.22718e-07	1.91641e-05
1700125G02Rik	0	0	0	11.2006	11.7447	9.17077	10.7054	0	5.35268	5.88679	1.89774e-05	0.000386403
Gm15904	0	0	0	11.2006	4.2708	6.41954	7.29699	0	3.6485	5.34084	0.000316391	0.00463793
Snhg3	80.7869	97.1743	49.6803	0	0	0	0	75.8805	37.9403	-8.73355	1.08037e-12	1.56155e-10
Gm17300	0	0	0	10.2672	5.3385	4.58539	6.73038	0	3.36519	5.22112	0.000523567	0.0071523
2310026L22Rik	1.9235	2.85807	0	23.3346	20.2863	11.0049	18.2086	1.59386	9.90124	3.48295	4.70075e-05	0.000874045
4921514A10Rik	0	0	0	8.40047	3.2031	10.0879	7.23048	0	3.61524	5.33022	0.000350623	0.00503374
Gm13204	0	0	0	33.6019	16.0155	21.0928	23.5701	0	11.785	7.03088	4.93803e-08	2.00327e-06
Gm13205	221.202	139.093	92.1156	74.6709	61.9266	48.6051	61.7342	150.804	106.269	-1.29038	2.19571e-05	0.000437102
Gm17029	0	0	0	12.134	11.7447	10.0879	11.3222	0	5.6611	5.96854	1.24461e-05	0.000267665
Ube4bos3	0	0	0	26.1348	17.0832	20.1757	21.1312	0	10.5656	6.872	1.01765e-07	3.8925e-06
Ube4bos1	0	0	0	2.80016	9.6093	5.50246	5.97064	0	2.98532	5.03807	0.00123076	0.0149789
Gm13068	1.9235	0	0	8.40047	9.6093	12.8391	10.283	0.641166	5.46206	3.98004	0.00139049	0.0166509
Gm16333	0	0	0	7.46709	7.4739	5.50246	6.81448	0	3.40724	5.2351	0.000435961	0.00607961
Gm27202	0	0	0	12.134	19.2186	11.922	14.4249	0	7.21244	6.31373	2.24543e-06	5.92328e-05
5830444B04Rik	0.961749	3.81076	1.03501	27.0682	26.6925	14.6732	22.8113	1.93584	12.3736	3.5402	5.22574e-06	0.000123277
Gm16023	4.80875	0	9.31506	17.7343	16.0155	20.1757	17.9752	4.70794	11.3416	1.95458	0.00424795	0.0422821
2510017J16Rik	1.9235	3.81076	1.03501	11.2006	13.8801	10.0879	11.7229	2.25642	6.98964	2.35947	0.00428614	0.0425042
A630072M18Rik	155.803	134.329	95.2207	5.60032	8.5416	6.41954	6.85382	128.451	67.6525	-4.2417	8.60688e-25	5.76123e-22
Gm16111	0	0	0	2.80016	3.2031	13.7562	6.58647	0	3.29324	5.19528	0.000862552	0.0111839
Gm26648	3.847	4.76345	1.03501	56.0032	49.1142	44.0197	49.7124	3.21515	26.4638	3.93032	1.13275e-11	1.18939e-09
Prkag2os2	0	0	1.03501	53.203	57.6558	52.2734	54.3774	0.345002	27.3612	7.27053	3.18662e-09	1.78589e-07
Prkag2os1	0	0	0	2.80016	3.2031	11.0049	5.6694	0	2.8347	4.97806	0.0018499	0.0213037
Abhd1	56.7432	51.4452	40.3653	7.46709	0	7.33662	4.93457	49.5179	27.2262	-3.28323	4.365e-10	3.29219e-08
Gm9970	0.961749	0	0	7.46709	8.5416	3.66831	6.559	0.320583	3.43979	4.21464	0.00458699	0.0453198
Gm43660	0	0	3.10502	110.14	128.124	91.7077	109.99	1.03501	55.5127	6.80222	8.69701e-15	2.21774e-12
AI839979	4.80875	5.71614	3.10502	13.0674	23.4894	14.6732	17.0767	4.5433	10.81	1.89661	0.00335004	0.0347665
Gm2420	1.9235	1.90538	1.03501	14.0008	16.0155	22.9269	17.6477	1.62129	9.63452	3.43594	4.40487e-05	0.000827651
Gm43850	0	0	0	4.66693	20.2863	11.922	12.2917	0	6.14587	6.0798	1.18096e-05	0.000258124
Gm42849	2.88525	2.85807	0	8.40047	6.4062	21.0928	11.9665	1.91444	6.94046	2.62852	0.00380633	0.0387508
Gm42851	42.317	67.641	45.5403	6.5337	10.677	2.75123	6.65398	51.8327	29.2434	-2.99038	8.88246e-10	6.42778e-08
Gm26931	0	0	0	14.0008	19.2186	26.5952	19.9382	0	9.96911	6.78668	1.82244e-07	6.37853e-06
Plk-ps1	0	0	0	22.4013	30.9633	28.4294	27.2647	0	13.6323	7.23543	1.15959e-08	5.69688e-07
C130083M11Rik	0	0	1.03501	93.3386	93.9576	63.2783	83.5249	0.345002	41.9349	7.88895	9.37418e-11	7.84355e-09
Gm42726	0	0	0	6.5337	5.3385	5.50246	5.79156	0	2.89578	5.00313	0.00120205	0.0146629
Gm15948	0	0	0	5.60032	6.4062	5.50246	5.83633	0	2.91816	5.01181	0.00114885	0.0141753
Atp10d	106.754	102.89	91.0806	240.814	232.759	142.147	205.24	100.242	152.741	1.0317	1.74202e-05	0.0003609
Gm16054	0	0.952689	0	25.2014	35.2341	34.8489	31.7615	0.317563	16.0395	6.49433	2.36615e-07	8.01944e-06
Gm15777	0	0	0	85.8715	70.4682	67.8637	74.7345	0	37.3672	8.69241	9.83108e-13	1.46237e-10
Gm20548	1.9235	0	0	30.8017	19.2186	27.5123	25.8442	0.641166	13.2427	5.30926	2.58587e-06	6.72201e-05
Gm26703	72.1312	70.499	56.9254	123.207	100.364	180.664	134.745	66.5185	100.632	1.0199	0.000146435	0.00234077
Gm8152	0	0.952689	0	7.46709	9.6093	2.75123	6.60921	0.317563	3.46339	4.22344	0.00478773	0.0471292
Gm42902	30.776	17.1484	30.0152	51.3362	62.9943	54.1076	56.146	25.9799	41.063	1.11266	0.0013079	0.0157743
Gm15787	13.4645	7.62152	12.4201	66.2704	50.1819	60.5271	58.9931	11.1687	35.0809	2.40627	2.07556e-09	1.2924e-07
Gm15788	0	0	1.03501	15.8676	19.2186	10.0879	15.058	0.345002	7.7015	5.41435	4.43826e-05	0.00083101
Gm20636	0	0	1.03501	11.2006	8.5416	5.50246	8.4149	0.345002	4.37995	4.57848	0.00126567	0.0153341
1700034G24Rik	0	0	0	5.60032	4.2708	4.58539	4.81883	0	2.40942	4.73829	0.00360314	0.0368926
Gm14508	0.961749	0	0	10.2672	19.2186	11.0049	13.4969	0.320583	6.90875	5.25456	8.93002e-05	0.0015278
Srrm4os	0.961749	0	0	34.5353	39.5049	44.0197	39.3533	0.320583	19.8369	6.80496	4.37781e-08	1.8173e-06
Gm15846	0	0	0	3.73354	5.3385	4.58539	4.55248	0	2.27624	4.65263	0.00502099	0.0487975
AI480526	650.143	664.977	468.858	274.415	327.784	241.191	281.13	594.659	437.895	-1.08277	3.89932e-08	1.65721e-06
Gm38102	0	0	0	54.1364	53.385	54.1076	53.8763	0	26.9382	8.21989	2.21697e-11	2.11998e-09
4932422M17Rik	0.961749	0.952689	6.21004	58.8033	75.8067	49.5222	61.3774	2.70816	32.0428	4.53966	2.07016e-13	3.69523e-11
Gm42875	0	0	0	13.0674	4.2708	7.33662	8.22494	0	4.11247	5.51436	0.000151145	0.00239462
Gm42884	20.1967	8.57421	23.8052	0	0	0	0	17.5254	8.76268	-6.61447	6.09331e-07	1.89707e-05
Gm17112	0.961749	0.952689	1.03501	19.6011	51.2496	42.1856	37.6788	0.983149	19.331	5.25818	2.6192e-08	1.17864e-06
6330418K02Rik	51.9345	53.3506	61.0654	18.6677	19.2186	16.5074	18.1312	55.4502	36.7907	-1.61407	6.09538e-06	0.000140089
Gm10874	0	0	0	9.33386	6.4062	4.58539	6.77515	0	3.38757	5.22864	0.000481673	0.00663075
Got2-ps1	213.508	184.822	173.881	24.268	13.8801	11.0049	16.3844	190.737	103.561	-3.53722	8.54144e-31	9.14788e-28
Gm15408	2.88525	2.85807	2.07001	18.6677	9.6093	24.7611	17.6794	2.60444	10.1419	2.7654	0.000218432	0.00330425
Gm29264	0	0	1.03501	3.73354	12.8124	13.7562	10.1007	0.345002	5.22285	4.83979	0.000574998	0.00781502
6530409C15Rik	6.73225	4.76345	8.28006	30.8017	17.0832	19.2586	22.3812	6.59192	14.4866	1.77255	0.00163385	0.0192047
Gm13856	0	0	0	11.2006	11.7447	10.0879	11.0111	0	5.50553	5.92795	1.52334e-05	0.000319901
Gm26833	7.69399	3.81076	6.21004	0	0	0	0	5.90493	2.95247	-5.04717	0.00109916	0.0136884
Gm44226	0	0	0	5.60032	8.5416	13.7562	9.29936	0	4.64968	5.68725	6.14294e-05	0.00111133
Gm17825	0	0	0	5.60032	9.6093	10.0879	8.43249	0	4.21625	5.54254	0.00011085	0.00182648
Gm26628	0	0	0	23.3346	36.3018	24.7611	28.1325	0	14.0663	7.27843	9.60777e-09	4.80838e-07
Gm18290	0	0	0	8.40047	10.677	7.33662	8.8047	0	4.40235	5.60311	7.83064e-05	0.0013659
Gm44941	0	0	0	15.8676	11.7447	11.922	13.1781	0	6.58904	6.18965	4.08504e-06	9.98877e-05
Gm44418	0	0	0	8.40047	12.8124	5.50246	8.90511	0	4.45256	5.6161	8.27517e-05	0.00142947
Gm15612	4.80875	1.90538	8.28006	42.0024	48.0465	51.3563	47.1351	4.99806	26.0666	3.25552	3.70797e-10	2.8366e-08
Gm26811	0	0	0	19.6011	19.2186	22.0099	20.2765	0	10.1383	6.81081	1.3321e-07	4.9445e-06
Gm17055	0.961749	0	1.03501	12.134	11.7447	11.0049	11.6279	0.665585	6.14673	4.14711	0.000603988	0.00818018
Gm16161	0	0	0	5.60032	10.677	6.41954	7.56562	0	3.78281	5.38166	0.000237108	0.00355662
Gm44199	0.961749	0	0	40.1356	62.9943	52.2734	51.8011	0.320583	26.0608	7.19882	5.39928e-09	2.83462e-07
Gm8203	89.4427	83.8367	38.2953	0	0	0	0	70.5249	35.2624	-8.62824	2.89114e-12	3.60048e-10
Gm20692	6.73225	3.81076	1.03501	26.1348	33.0987	37.6002	32.2779	3.85934	18.0686	3.04662	3.30365e-07	1.06103e-05
4930557K07Rik	0	0	0	21.4679	21.354	22.0099	21.6106	0	10.8053	6.90206	7.81313e-08	3.05396e-06
Gm26673	50.9727	161.005	61.0654	32.6685	51.2496	31.1806	38.3663	91.0142	64.6902	-1.25297	0.00133779	0.0160985
1700018A23Rik	0	0	0	5.60032	5.3385	2.75123	4.56335	0	2.28167	4.6555	0.00518488	0.0498475
Gm18609	0	0	0	205.345	273.331	211.845	230.174	0	115.087	10.3133	7.82112e-18	3.2217e-15
Gm26770	2.88525	1.90538	0	15.8676	11.7447	11.922	13.1781	1.59688	7.38748	3.02065	0.000703113	0.00922836
Stambp-ps1	0	0	0	8.40047	21.354	7.33662	12.3637	0	6.18185	6.08632	1.01464e-05	0.000226392
Clec7a	42.317	8.57421	40.3653	14.9342	3.2031	9.17077	9.10268	30.4188	19.7608	-1.7233	0.0039087	0.0397174
Gm19434	0	0	0	4.66693	7.4739	3.66831	5.26971	0	2.63486	4.8599	0.00229777	0.0255282
1700126G02Rik	0	0	0	16.8009	18.1509	22.9269	19.2929	0	9.64646	6.73934	2.07614e-07	7.11197e-06
Gm15707	0	0	0	6.5337	2.1354	7.33662	5.33524	0	2.66762	4.89184	0.00231642	0.025629
3300002P13Rik	0	5.71614	2.07001	288.416	288.279	426.441	334.379	2.59538	168.487	6.99874	4.52982e-36	8.08573e-33
D030047H15Rik	5.7705	2.85807	3.10502	171.743	187.915	162.323	173.994	3.9112	88.9524	5.46924	8.4405e-31	9.14788e-28
Gm44877	0	0	0	9.33386	7.4739	8.2537	8.35382	0	4.17691	5.53212	0.000108806	0.0018039
Gm5320	0	0	0	4.66693	6.4062	8.2537	6.44228	0	3.22114	5.15633	0.000643929	0.0085748
Gm29442	0	0	0	3.73354	8.5416	2.75123	5.00879	0	2.5044	4.78306	0.00342701	0.0354279
Mypopos	7.69399	3.81076	6.21004	37.3354	37.3695	28.4294	34.3781	5.90493	20.1415	2.54206	9.59787e-07	2.80856e-05
1700058P15Rik	0	0	0	8.40047	7.4739	6.41954	7.43131	0	3.71565	5.36149	0.000243284	0.00363907
D830036C21Rik	1.9235	4.76345	2.07001	51.3362	40.5726	14.6732	35.5274	2.91899	19.2232	3.59417	1.12229e-07	4.23229e-06
Gm26852	0	0	0	22.4013	12.8124	14.6732	16.629	0	8.31448	6.52674	7.42494e-07	2.22921e-05
Gm16184	0	0	0	17.7343	8.5416	9.17077	11.8156	0	5.90778	6.03419	1.08773e-05	0.000239704
9130221H12Rik	130.798	153.383	142.831	39.2022	77.9421	44.9368	54.027	142.337	98.1822	-1.40688	2.52817e-07	8.51468e-06
Gm15567	1.9235	3.81076	3.10502	25.2014	24.5571	18.3415	22.7	2.94643	12.8232	2.94439	1.23269e-05	0.000266606
Gm44684	0	0	0	16.8009	21.354	12.8391	16.998	0	8.49901	6.55153	6.17647e-07	1.91185e-05
Mif-ps	40.3935	52.3979	31.0502	0	0	0	0	41.2805	20.6403	-7.85517	2.91379e-10	2.26136e-08
Gm28307	0	0	2.07001	17.7343	14.9478	8.2537	13.6453	0.690005	7.16764	4.36833	0.000281327	0.00417314
Gm17102	7.69399	23.8172	21.7351	5.60032	6.4062	2.75123	4.91925	17.7488	11.334	-1.86172	0.00494417	0.0483139
Gm44646	56.7432	44.7764	37.2603	25.2014	8.5416	11.922	15.2217	46.26	30.7408	-1.59392	0.000191543	0.00296448
Gm44832	0	0	1.03501	9.33386	7.4739	4.58539	7.13105	0.345002	3.73803	4.33914	0.00294532	0.0314814
Gm45619	7.69399	8.57421	5.17504	39.2022	38.4372	31.1806	36.2734	7.14775	21.7105	2.33573	1.53832e-06	4.29047e-05
0610005C13Rik	0	0	0	13.0674	8.5416	10.0879	10.5656	0	5.28281	5.87216	2.12749e-05	0.000426693
Gm45235	0	0	0	17.7343	14.9478	22.0099	18.2307	0	9.11533	6.65933	3.30891e-07	1.06103e-05
Gm17907	0	0	0	9.33386	14.9478	10.0879	11.4565	0	5.72825	5.98173	1.2347e-05	0.000266606
A230056P14Rik	40.3935	47.6345	48.6453	335.086	460.179	399.846	398.37	45.5578	221.964	3.12844	1.50769e-43	4.03685e-40
Gm3257	0	0	0	3.73354	2.1354	16.5074	7.45878	0	3.72939	5.37665	0.000477278	0.00658717
4930429H19Rik	0	0	0	2.80016	10.677	11.0049	8.1607	0	4.08035	5.49351	0.000184893	0.00286987
Gm44686	0	0	0	1.86677	12.8124	17.4245	10.7012	0	5.35061	5.88659	4.52458e-05	0.00084422
9330171B17Rik	116.372	81.9313	55.8904	39.2022	39.5049	32.0977	36.9349	84.7311	60.833	-1.2018	0.000180388	0.00282449
Gm44706	0	1.90538	0	10.2672	10.677	6.41954	9.12126	0.635126	4.87819	3.80569	0.00277264	0.0297545
Gm18782	0	0	0	23.3346	19.2186	29.3465	23.9666	0	11.9833	7.05414	3.54964e-08	1.54539e-06
Gm45016	0	0	0	2.80016	7.4739	11.922	7.39869	0	3.69934	5.35631	0.000343776	0.00494871
Gm16638	189.465	284.854	321.887	85.8715	100.364	88.9565	91.7306	265.402	178.566	-1.53354	5.49884e-11	4.90771e-09
Gm30873	0.961749	0	0	14.0008	8.5416	8.2537	10.2654	0.320583	5.29297	4.86823	0.000419178	0.00592268
Prss23os	0	0	0	9.33386	14.9478	9.17077	11.1508	0	5.57541	5.94212	1.53217e-05	0.000320499
Gm26981	0	0	0	27.0682	19.2186	30.2636	25.5168	0	12.7584	7.14509	2.11307e-08	9.5894e-07
Gm45188	0	0	2.07001	18.6677	38.4372	6.41954	21.1748	0.690005	10.9324	4.99539	2.98288e-05	0.000578744
Gm15635	0	0	0	14.0008	22.4217	22.0099	19.4775	0	9.73873	6.75011	2.08425e-07	7.11197e-06
Gm10603	0.961749	0.952689	1.03501	41.069	30.9633	21.0928	31.0417	0.983149	16.0124	4.98193	1.42093e-07	5.2117e-06
Gm10602	62.5137	34.2968	37.2603	10.2672	16.0155	10.0879	12.1235	44.6903	28.4069	-1.89393	1.41439e-05	0.000298192
Gm45515	0	0	0	9.33386	4.2708	1.83415	5.14627	0	2.57314	4.8328	0.00321152	0.0337872
Gm15994	0	0	0	19.6011	6.4062	15.5903	13.8659	0	6.93294	6.26868	3.80361e-06	9.47364e-05
Far1os	0	0	0	1.86677	5.3385	7.33662	4.8473	0	2.42365	4.74492	0.00414953	0.0413794
Gm44866	0	6.66883	0	40.1356	39.5049	83.4541	54.3649	2.22294	28.2939	4.60216	0.00268755	0.0290158
Gm19963	0	0	1.03501	23.3346	25.6248	26.5952	25.1849	0.345002	12.765	6.16074	1.23293e-06	3.47491e-05
4930588G17Rik	0	0	0	4.66693	7.4739	5.50246	5.8811	0	2.94055	5.02047	0.00113486	0.0140351
9030407P20Rik	183.694	134.329	96.2557	70.9373	66.1974	65.1125	67.4157	138.093	102.754	-1.03583	0.000106974	0.00177902
Gm15774	0	0	0	21.4679	24.5571	17.4245	21.1498	0	10.5749	6.86826	9.99315e-08	3.84988e-06
Gm15489	0	0	3.10502	16.8009	13.8801	8.2537	12.9782	1.03501	7.00663	3.70619	0.00047337	0.00655012
Gm6939	15.388	14.2903	14.4901	42.9357	60.8589	25.6782	43.1576	14.7228	28.9402	1.54518	0.00031699	0.00463793
Gm28198	0	0	0	13.0674	11.7447	2.75123	9.18778	0	4.59389	5.66338	9.18366e-05	0.00156619
Gm15533	0	0	0	17.7343	7.4739	6.41954	10.5426	0	5.2713	5.86949	2.88259e-05	0.000561319
Gm44850	0	0	3.10502	42.9357	19.2186	40.3514	34.1686	1.03501	17.6018	5.11674	7.38614e-08	2.92983e-06
Gm18258	0	0	0	4.66693	8.5416	2.75123	5.31992	0	2.65996	4.87106	0.00237954	0.026219
Gm16982	0	0	0	14.9342	9.6093	16.5074	13.6836	0	6.84181	6.24709	3.22776e-06	8.11486e-05
Gm14372	0	0	0	9.33386	6.4062	11.922	9.22069	0	4.61034	5.67787	5.83827e-05	0.0010634
Gm16153	0.961749	0	0	56.9365	72.6036	43.1026	57.5476	0.320583	28.9341	7.34986	2.38803e-09	1.42088e-07
Gm16254	0	0	0	10.2672	5.3385	1.83415	5.8133	0	2.90665	5.0075	0.00163895	0.0192047
Gm15560	0	0	0	5.60032	4.2708	8.2537	6.0416	0	3.0208	5.06769	0.000972081	0.0122771
Gm16577	0.961749	0	1.03501	14.0008	4.2708	8.2537	8.84176	0.665585	4.75367	3.75831	0.00336862	0.0348916
Gm48249	8.65574	9.52689	10.3501	28.935	24.5571	23.844	25.7787	9.5109	17.6448	1.44079	0.00297765	0.0317636
4930455C13Rik	0	0	0	2.80016	3.2031	11.0049	5.6694	0	2.8347	4.97806	0.0018499	0.0213037
Gm18637	0	0	0	11.2006	9.6093	5.50246	8.7708	0	4.3854	5.59892	8.70734e-05	0.00149448
5930403N24Rik	0.961749	5.71614	9.31506	24.268	42.708	33.0148	33.3303	5.33098	19.3306	2.65642	3.15492e-06	7.96916e-05
Gm16364	28.8525	15.243	11.3851	51.3362	37.3695	89.8736	59.5264	18.4935	39.01	1.68612	6.66239e-05	0.00117746
Gm6983	1.9235	13.3377	18.6301	0	0	0	0	11.2971	5.64855	-5.98013	3.05057e-05	0.000589739
Gm9987	5.7705	4.76345	8.28006	28.935	17.0832	19.2586	21.7589	6.27133	14.0151	1.8048	0.00152705	0.0181316
Gm26789	0	0	0	3.73354	9.6093	16.5074	9.95008	0	4.97504	5.78435	5.01486e-05	0.00092602
Gm15122	0	0	0	36.402	32.031	37.6002	35.3444	0	17.6722	7.61293	1.09739e-09	7.83536e-08
Atcayos	4.80875	7.62152	3.10502	53.203	67.2651	71.532	64.0001	5.17843	34.5892	3.61515	7.83437e-14	1.55382e-11
Gm16315	0	0.952689	0	9.33386	7.4739	2.75123	6.51966	0.317563	3.41861	4.20812	0.00503734	0.0488065
Gm16105	0	0	0	20.5345	24.5571	16.5074	20.533	0	10.2665	6.82506	1.2998e-07	4.86744e-06
Gm47962	0	2.85807	0	14.0008	6.4062	8.2537	9.55356	0.952689	5.25313	3.29827	0.00349636	0.0360752
E230014E18Rik	0	0	0	10.2672	2.1354	3.66831	5.35698	0	2.67849	4.89633	0.00256984	0.0280275
Gm48689	0	0	0	5.60032	5.3385	9.17077	6.7032	0	3.3516	5.21647	0.000501032	0.00686196
A730063M14Rik	2.88525	2.85807	5.17504	29.8683	16.0155	20.1757	22.0199	3.63945	12.8297	2.61123	6.10132e-05	0.00110755
F420014N23Rik	9.61749	5.71614	7.24505	117.607	87.5514	43.1026	82.7536	7.52623	45.1399	3.45774	9.30382e-14	1.77936e-11
Gm17201	0	0	0	97.0721	83.2806	88.0394	89.4641	0	44.732	8.95217	1.55357e-13	2.86875e-11
Rps23-ps2	17.3115	25.7226	43.4703	0	0	0	0	28.8348	14.4174	-7.33247	9.98775e-09	4.95226e-07
Gm15418	0	3.81076	1.03501	17.7343	22.4217	25.6782	21.9447	1.61526	11.78	3.74935	5.40465e-06	0.000125834
Gm15347	0	0	0	14.0008	13.8801	19.2586	15.7132	0	7.85659	6.44414	1.06927e-06	3.09511e-05
Gm17023	0	0	0	14.9342	24.5571	21.0928	20.1947	0	10.0973	6.80126	1.55028e-07	5.6093e-06
Gm17022	0	0	0	22.4013	32.031	17.4245	23.9522	0	11.9761	7.04551	4.07835e-08	1.70621e-06
Gm16350	0	0	2.07001	9.33386	6.4062	11.922	9.22069	0.690005	4.95535	3.8066	0.00262253	0.028544
Gm7807	0	0	0	18.6677	10.677	19.2586	16.2011	0	8.10056	6.49115	9.13926e-07	2.68905e-05
Gm21112	0	0	0	15.8676	9.6093	11.922	12.4663	0	6.23314	6.11132	6.42211e-06	0.000146342
Gm16933	11.541	4.76345	9.31506	0.933386	0	0	0.311129	8.53983	4.42548	-4.61721	0.00117531	0.0144352
Proscos	7.69399	7.62152	3.10502	0	0	0	0	6.14018	3.07009	-5.10802	0.000907636	0.0115724
Gm3985	0	0	0	27.0682	46.9788	28.4294	34.1588	0	17.0794	7.55762	1.93529e-09	1.24861e-07
Sorbs2os	0	0	2.07001	49.4694	79.0098	47.688	58.7224	0.690005	29.7062	6.47922	2.061e-09	1.2924e-07
1700125H03Rik	0	0	0	5.60032	16.0155	8.2537	9.95651	0	4.97825	5.77542	4.26851e-05	0.000807699
Gm11175	32.6995	19.0538	18.6301	0	0	0	0	23.4611	11.7306	-7.03943	4.5097e-08	1.85765e-06
Gm18860	0	4.76345	1.03501	17.7343	9.6093	11.922	13.0885	1.93282	7.51068	2.74817	0.00173092	0.0200629
Ccnb2-ps	0	0	1.03501	53.203	66.1974	62.3613	60.5872	0.345002	30.4661	7.42629	1.32903e-09	9.12433e-08
Gm16091	0	0.952689	1.03501	28.0016	5.3385	21.0928	18.1443	0.662566	9.40343	4.7985	6.21208e-05	0.00112006
Gm45820	0	0	0	4.66693	3.2031	6.41954	4.76319	0	2.3816	4.72487	0.00399049	0.0403952
Gm7997	0	0	0	5.60032	5.3385	7.33662	6.09181	0	3.04591	5.07712	0.000884926	0.0113368
Gm16183	0	0.952689	1.03501	24.268	29.8956	21.0928	25.0855	0.662566	12.874	5.25579	3.01941e-06	7.66301e-05
Gm20163	62.5137	71.4517	58.9954	16.8009	37.3695	30.2636	28.1447	64.3203	46.2325	-1.20082	0.000429052	0.00599889
Gm16209	3.847	0.952689	3.10502	14.9342	19.2186	19.2586	17.8038	2.6349	10.2194	2.76159	0.000160502	0.00253537
9430091E24Rik	19.235	32.3914	21.7351	88.6717	96.093	88.0394	90.9347	24.4539	57.6943	1.89144	1.24849e-09	8.68265e-08
Gm45904	1.9235	0.952689	1.03501	6.5337	8.5416	17.4245	10.8333	1.30373	6.0685	3.05485	0.0021418	0.0241058
Gm20681	0	0	0	17.7343	11.7447	11.922	13.8003	0	6.90017	6.25668	2.98648e-06	7.61553e-05
Gm20735	5.7705	1.90538	0	58.8033	46.9788	37.6002	47.7941	2.55862	25.1764	4.19668	5.86492e-11	5.06559e-09
4933417D19Rik	1.9235	1.90538	0	12.134	33.0987	7.33662	17.5231	1.27629	9.3997	3.74081	0.000105179	0.00175461
Gm15775	0	0	0	11.2006	5.3385	8.2537	8.26428	0	4.13214	5.51997	0.000128315	0.00208853
Gm45709	0	0	0	10.2672	4.2708	9.17077	7.90294	0	3.95147	5.45708	0.000181218	0.00282921
Gm45874	0	0	0	7.46709	5.3385	6.41954	6.40838	0	3.20419	5.15047	0.00064052	0.0085748
Gm48239	9.61749	2.85807	2.07001	484.427	499.684	318.226	434.112	4.84853	219.48	6.46832	5.33633e-50	2.8576e-46
6230400D17Rik	22.1202	20.9592	19.6651	57.8699	84.3483	56.8588	66.359	20.9148	43.6369	1.66079	1.50863e-06	4.2297e-05
D830044D21Rik	0.961749	0	0	11.2006	3.2031	6.41954	6.94109	0.320583	3.63084	4.30893	0.00367453	0.0375517
Gm17210	3.847	3.81076	0	11.2006	27.7602	22.9269	20.6293	2.55259	11.5909	2.98571	6.66176e-05	0.00117746
Gm49032	10.5792	13.3377	15.5251	0	0	0	0	13.1473	6.57367	-6.20126	3.99107e-06	9.89452e-05
AC160336.1	0.961749	0	7.24505	23.3346	21.354	24.7611	23.1499	2.7356	12.9428	3.12495	1.85746e-05	0.000379645
Gm16439	19.235	33.3441	17.5951	0	0	0	0	23.3914	11.6957	-7.03593	4.78465e-08	1.95586e-06
Gm15601	0.961749	2.85807	1.03501	54.1364	48.0465	64.1954	55.4594	1.61827	28.5389	5.08654	3.70756e-12	4.51227e-10
4930579G18Rik	0	2.85807	0	109.206	125.989	100.879	112.024	0.952689	56.4886	6.83469	6.0059e-15	1.60808e-12
Zfhx2os	36.5465	36.2022	57.9604	6.5337	2.1354	4.58539	4.41816	43.5697	23.9939	-3.27644	1.90385e-09	1.24331e-07
Cbx3-ps6	36.5465	41.9183	53.8204	0.933386	1.0677	0.917077	0.972721	44.0951	22.5339	-5.50699	1.82313e-09	1.20529e-07
Slain1os	0	0	0	27.0682	33.0987	25.6782	28.615	0	14.3075	7.30464	7.47941e-09	3.77851e-07
2610035F20Rik	6.73225	7.62152	4.14003	7.46709	19.2186	37.6002	21.4286	6.1646	13.7966	1.79422	0.00510565	0.049262
Olfr856-ps1	0	0	0	11.2006	8.5416	3.66831	7.80351	0	3.90176	5.43018	0.00021787	0.00330425
Gm7808	47.1257	82.884	91.0806	0	0	0	0	73.6968	36.8484	-8.68836	1.48721e-12	2.04205e-10
Fbxl12os	26.929	60.0194	38.2953	76.5376	98.2284	81.6199	85.462	41.7479	63.6049	1.03027	0.000992712	0.0125082
Gm16754	11.541	14.2903	2.07001	46.6693	34.1664	11.0049	30.6135	9.30045	19.957	1.70605	0.00392402	0.0397976
Gm16853	3.847	8.57421	4.14003	14.9342	22.4217	17.4245	18.2601	5.52041	11.8903	1.7158	0.00489438	0.0480026
Gm48796	88.4809	40.013	27.9452	136.274	155.884	119.22	137.126	52.1464	94.6363	1.39034	2.07333e-05	0.000418968
Gm16096	4.80875	0.952689	2.07001	9.33386	12.8124	17.4245	13.1902	2.61048	7.90036	2.33547	0.00322815	0.0338292
Rpl26-ps6	0	0	0	5.60032	8.5416	7.33662	7.15951	0	3.57976	5.30538	0.000319511	0.0046494
C030014I23Rik	112.525	107.654	106.606	24.268	17.0832	17.4245	19.5919	108.928	64.26	-2.47111	9.81085e-16	3.09042e-13
Gm47204	195.235	156.241	148.006	0	0	0	0	166.494	83.247	-9.86577	2.29245e-16	8.18405e-14
Gm48529	76.9399	21.9119	24.8402	12.134	12.8124	20.1757	15.0407	41.2307	28.1357	-1.45262	0.00355794	0.0365696
Gm11149	0	0	0	6.5337	7.4739	11.0049	8.33751	0	4.16876	5.52984	0.000116522	0.00191403
Gm7293	8.65574	10.4796	10.3501	0	0	0	0	9.82847	4.91423	-5.78257	3.31031e-05	0.000633096
Gm6166	49.0492	30.4861	46.5753	22.4013	12.8124	20.1757	18.4631	42.0369	30.25	-1.17745	0.00311047	0.0329181
Gm26631	2.88525	0	4.14003	15.8676	21.354	21.0928	19.4381	2.34176	10.8899	3.07444	4.95755e-05	0.000918604
Gm17853	0	0	0	8.40047	24.5571	8.2537	13.7371	0	6.86855	6.23796	5.11971e-06	0.000121849
Gm10653	0	0	0	0.933386	5.3385	8.2537	4.84186	0	2.42093	4.74359	0.00500832	0.0487629
Gm16353	0	0	0	1.86677	8.5416	4.58539	4.99792	0	2.49896	4.7807	0.00369398	0.0376786
Gm48677	0	0	0	28.0016	17.0832	26.5952	23.8933	0	11.9467	7.05063	3.79409e-08	1.63849e-06
4930429F24Rik	0.961749	0	1.03501	14.9342	12.8124	22.0099	16.5855	0.665585	8.62553	4.66425	6.62089e-05	0.00117746
Gm17477	0	0	0	1.86677	5.3385	13.7562	6.98715	0	3.49357	5.27705	0.000621772	0.0083658
Gm32281	0	0	0	10.2672	13.8801	19.2586	14.4687	0	7.23433	6.32419	2.21691e-06	5.877e-05
Gm16185	0	0	0	51.3362	80.0775	151.318	94.2438	0	47.1219	9.02797	2.76909e-13	4.49348e-11
Gm37637	8.65574	13.3377	6.21004	41.069	51.2496	56.8588	49.7258	9.40115	29.5635	2.39491	4.06431e-08	1.70621e-06
4930422M22Rik	0	0	0	40.1356	42.708	41.2685	41.3707	0	20.6853	7.83831	2.61033e-10	2.05564e-08
4930500F10Rik	40.3935	20.9592	39.3303	13.0674	4.2708	7.33662	8.22494	33.561	20.893	-2.01205	8.3619e-05	0.00143981
Gm29123	0	0	0	3.73354	7.4739	3.66831	4.95859	0	2.47929	4.77114	0.00333393	0.0347338
Gm28959	9.61749	4.76345	7.24505	0	0	0	0	7.20866	3.60433	-5.33533	0.000307865	0.00454165
Gm37850	0	0	0	7.46709	18.1509	15.5903	13.7361	0	6.86805	6.24404	3.78997e-06	9.47364e-05
Gm47950	13.4645	11.4323	7.24505	31.7351	39.5049	28.4294	33.2231	10.7139	21.9685	1.62348	0.000383525	0.00546217
Gm9385	187.541	248.652	193.546	96.1387	87.5514	62.3613	82.0171	209.913	145.965	-1.35802	6.86141e-09	3.49932e-07
Gm18935	0	0	0	1.86677	5.3385	9.17077	5.45868	0	2.72934	4.91805	0.00224857	0.0251906
4930516B21Rik	0	0	0	95.2054	84.3483	112.801	97.4514	0	48.7257	9.07639	6.94473e-14	1.46661e-11
1700048O20Rik	145.224	129.566	174.916	92.4052	53.385	77.9516	74.5806	149.902	112.241	-1.00114	7.4216e-05	0.00130304
Gm17200	0	0	0	3.73354	4.2708	8.2537	5.41935	0	2.70967	4.90992	0.00196841	0.0224537
Gm11399	0	0	0	10.2672	3.2031	1.83415	5.1015	0	2.55075	4.82252	0.00360222	0.0368926
4930538E20Rik	0	0	0	20.5345	13.8801	10.0879	14.8341	0	7.41707	6.35937	1.91486e-06	5.15281e-05
Gm29237	0	0	0	99.8723	113.176	113.718	108.922	0	54.461	9.23499	2.08482e-14	4.854e-12
Gm12116	0	0	0	18.6677	12.8124	18.3415	16.6072	0	8.30361	6.5253	6.95506e-07	2.1042e-05
Gm12224	0.961749	0	1.03501	6.5337	10.677	15.5903	10.9337	0.665585	5.79963	4.05925	0.000996176	0.0125224
Gm12227	0	0	0	4.66693	5.3385	6.41954	5.47499	0	2.7375	4.92168	0.00170879	0.0198494
1700007J10Rik	0	0	0	25.2014	38.4372	19.2586	27.6324	0	13.8162	7.25122	1.2958e-08	6.17072e-07
Gm12264	0.961749	0	0	49.4694	38.4372	47.688	45.1982	0.320583	22.7594	7.00655	1.46735e-08	6.8927e-07
Gm26964	0	0	2.07001	33.6019	24.5571	22.9269	27.0286	0.690005	13.8593	5.36221	1.74918e-06	4.75474e-05
Wsb2-ps	18.2732	10.4796	27.9452	0	0	0	0	18.8993	9.44967	-6.7226	3.26655e-07	1.06014e-05
9630013K17Rik	0	0	0	14.0008	8.5416	13.7562	12.0995	0	6.04976	6.06946	8.05392e-06	0.000181213
Kdm6bos	0	0	0	3.73354	2.1354	8.2537	4.70755	0	2.35377	4.71088	0.00484722	0.0476273
Gm12319	4.80875	0	0	33.6019	27.7602	20.1757	27.1793	1.60292	14.3911	4.05927	6.26279e-07	1.91641e-05
4931413K12Rik	0	0	0	6.5337	11.7447	4.58539	7.62126	0	3.81063	5.3902	0.000246146	0.00367161
Gm17235	0	0	0	11.2006	8.5416	8.2537	9.33198	0	4.66599	5.69139	5.10717e-05	0.000936606
Adap2os	0	0	0	19.6011	14.9478	13.7562	16.1017	0	8.05084	6.47809	8.87295e-07	2.6397e-05
Gm11508	13.4645	14.2903	5.17504	0	0	2.75123	0.917077	10.9766	5.94685	-3.52592	0.00150819	0.0179475
Gm15893	3.847	1.90538	4.14003	6.5337	21.354	32.0977	19.9951	3.29747	11.6463	2.60669	0.000385633	0.00547762
Scpep1os	0	0	0	7.46709	9.6093	9.17077	8.74905	0	4.37453	5.59599	7.99717e-05	0.00139042
Gm11614	0	0	0	7.46709	4.2708	7.33662	6.35817	0	3.17908	5.14154	0.00069692	0.00918054
1700003D09Rik	1.9235	0	2.07001	12.134	22.4217	7.33662	13.9641	1.33117	7.64764	3.39964	0.0004284	0.00599889
Gm12359	9.61749	6.66883	2.07001	40.1356	21.354	32.0977	31.1958	6.11878	18.6573	2.34095	2.10904e-05	0.000424583
Ict1os	2.88525	0	1.03501	31.7351	29.8956	35.766	32.4656	1.30675	16.8862	4.63382	3.17962e-08	1.40718e-06
Gm11739	0	0	0	28.0016	18.1509	20.1757	22.1094	0	11.0547	6.93702	7.10605e-08	2.83977e-06
Gm11766	1.9235	2.85807	0	42.9357	83.2806	70.615	65.6104	1.59386	33.6022	5.32724	4.91204e-13	7.73647e-11
Gm28192	0.961749	0	0	40.1356	24.5571	50.4393	38.3773	0.320583	19.349	6.77316	6.52132e-08	2.62569e-06
Gm7446	6.73225	4.76345	4.14003	0	0	0	0	5.21191	2.60595	-4.86918	0.00225827	0.0252464
Gm47884	0	0	0	10.2672	5.3385	1.83415	5.8133	0	2.90665	5.0075	0.00163895	0.0192047
Gm47806	0	0	0	3.73354	6.4062	9.17077	6.43684	0	3.21842	5.15532	0.000694942	0.00918054
4932702P03Rik	0	0	2.07001	36.402	28.8279	38.5173	34.5824	0.690005	17.6362	5.72039	2.08512e-07	7.11197e-06
Gm16984	0	0	1.03501	15.8676	12.8124	22.9269	17.2023	0.345002	8.77365	5.61506	1.83001e-05	0.000376911
Gm30177	2.88525	9.52689	4.14003	38.2688	56.5881	110.966	68.6078	5.51739	37.0626	3.63073	7.77989e-12	8.33226e-10
Gm15813	0	0	0	11.2006	9.6093	6.41954	9.07649	0	4.53825	5.64898	6.55441e-05	0.00117388
4930526F13Rik	0.961749	0	0	8.40047	0	14.6732	7.69124	0.320583	4.00591	4.46096	0.00414102	0.0413716
Gm6344	207.738	165.768	192.511	1.86677	0	0	0.622257	188.672	94.6473	-8.19216	4.71595e-15	1.32915e-12
Gm46416	8.65574	1.90538	5.17504	0	0	0	0	5.24539	2.62269	-4.87656	0.00267606	0.0289501
Gm15911	0	0	0	9.33386	8.5416	10.0879	9.3211	0	4.66055	5.69006	5.0332e-05	0.000926213
4930451E10Rik	0	0	0	5.60032	6.4062	3.66831	5.22494	0	2.61247	4.85011	0.00234051	0.0258422
Gm47071	5.7705	3.81076	5.17504	28.935	16.0155	33.9319	26.2941	4.91876	15.6064	2.42631	3.50256e-05	0.00066748
Etohd2	11.541	10.4796	17.5951	74.6709	72.6036	67.8637	71.7127	13.2052	42.459	2.44825	2.9687e-11	2.78902e-09
Gm48228	0	0	0	5.60032	10.677	5.50246	7.25993	0	3.62996	5.32124	0.000318857	0.0046494
Selenok-ps8	7.69399	18.1011	14.4901	0	0	0	0	13.4284	6.7142	-6.23292	4.06919e-06	9.98877e-05
Selenok-ps5	8.65574	7.62152	6.21004	0	0	0	0	7.49577	3.74788	-5.39338	0.000220435	0.00332516
Gm47003	0	0	0	7.46709	7.4739	4.58539	6.50879	0	3.2544	5.16802	0.000604921	0.00818018
Gm47251	0.961749	0	0	22.4013	27.7602	20.1757	23.4457	0.320583	11.8832	6.05487	2.14907e-06	5.72552e-05
4933433G19Rik	1.9235	1.90538	0	39.2022	41.6403	32.0977	37.6467	1.27629	19.4615	4.84849	4.32967e-09	2.33373e-07
Gm48732	0	0	0	4.66693	7.4739	11.0049	7.71525	0	3.85763	5.41706	0.000213746	0.00325173
Gm18517	0	0.952689	0	7.46709	8.5416	11.0049	9.00454	0.317563	4.66105	4.67825	0.000838033	0.0108924
Gm46432	0	0.952689	0	25.2014	26.6925	20.1757	24.0232	0.317563	12.1704	6.09094	1.78782e-06	4.83525e-05
Gm47381	0	0.952689	0	8.40047	9.6093	5.50246	7.83741	0.317563	4.07749	4.47282	0.00180856	0.0209176
4833422C13Rik	121.18	90.5055	82.8006	169.876	213.54	219.182	200.866	98.1622	149.514	1.0312	5.29686e-06	0.000124
6430562O15Rik	2.88525	1.90538	3.10502	30.8017	26.6925	23.844	27.1128	2.63188	14.8723	3.37054	5.48735e-07	1.72852e-05
Gm5454	19.235	17.1484	15.5251	30.8017	42.708	66.9467	46.8188	17.3028	32.0608	1.4365	0.000421841	0.00594463
Gm28988	0	0	0	3.73354	16.0155	24.7611	14.8367	0	7.41836	6.35934	4.0234e-06	9.92872e-05
Gm48837	0	0	0	5.60032	3.2031	16.5074	8.43694	0	4.21847	5.55372	0.000170838	0.0026828
Gm47827	0	0	0	4.66693	3.2031	11.0049	6.29165	0	3.14583	5.12904	0.000896227	0.0114542
Gm9752	0	0	0	48.5361	39.5049	47.688	45.243	0	22.6215	7.96948	1.17569e-10	9.68584e-09
1110002L01Rik	209.661	215.308	272.207	71.8707	68.3328	91.7077	77.3038	232.392	154.848	-1.58426	1.53807e-12	2.05909e-10
Dtnbos	0	0	0	18.6677	13.8801	7.33662	13.2948	0	6.64741	6.19966	4.85688e-06	0.000117156
Gm47391	0	0	0	7.46709	6.4062	11.922	8.59843	0	4.29922	5.5765	9.64071e-05	0.00161929
Gm15691	10.5792	1.90538	7.24505	0	1.0677	0	0.3559	6.57656	3.46623	-4.2401	0.00511479	0.049262
Gm16267	0	0	0	7.46709	13.8801	22.0099	14.4524	0	7.22618	6.32276	2.83642e-06	7.30242e-05
Gm47399	0	0	0	5.60032	9.6093	1.83415	5.68126	0	2.84063	4.96483	0.00185844	0.0213562
Gm17529	0	0	0	12.134	13.8801	11.0049	12.3397	0	6.16984	6.09142	6.62694e-06	0.00015037
Gm15561	0	0	0	7.46709	17.0832	10.0879	11.546	0	5.77302	5.99074	1.33435e-05	0.000283549
Gm18030	0	0	0	14.0008	22.4217	31.1806	22.5344	0	11.2672	6.96291	7.44139e-08	2.93005e-06
Gm19144	0	0	1.03501	14.9342	13.8801	21.0928	16.6357	0.345002	8.49034	5.56545	2.18919e-05	0.000437102
Gm19221	7.69399	3.81076	8.28006	25.2014	28.8279	33.0148	29.0147	6.59494	17.8048	2.14413	4.28468e-05	0.000807904
Gm48747	0	0	0	42.0024	27.7602	64.1954	44.6527	0	22.3263	7.95331	2.06311e-10	1.67393e-08
Gm15283	3.847	3.81076	1.03501	17.7343	20.2863	21.0928	19.7045	2.89759	11.301	2.74897	7.60271e-05	0.00133047
Gm17194	0	0	0	7.46709	5.3385	11.922	8.24253	0	4.12127	5.51687	0.000133935	0.00217339
4933406B15Rik	0	0	0	17.7343	6.4062	11.922	12.0208	0	6.01042	6.06181	1.02087e-05	0.000226837
Gm47879	0	0	0	4.66693	3.2031	11.922	6.59735	0	3.29867	5.1978	0.000694891	0.00918054
Gm28370	0	0	0	203.478	244.503	223.767	223.916	0	111.958	10.2743	9.47929e-18	3.62583e-15
Gm47666	0	0	0	10.2672	3.2031	3.66831	5.71289	0	2.85644	4.98735	0.00162612	0.0191803
Prox2os	95.2132	133.377	122.131	35.4687	42.708	36.6831	38.2866	116.907	77.5967	-1.61348	3.51737e-09	1.94181e-07
4732487G21Rik	0	0	0	56.9365	60.8589	69.6979	62.4978	0	31.2489	8.4344	5.53602e-12	6.30753e-10
Gm17111	0	0.952689	0	15.8676	13.8801	4.58539	11.4444	0.317563	5.88096	5.01913	0.000282842	0.00418402
Gm15996	0	0	0	3.73354	13.8801	15.5903	11.068	0	5.53399	5.934	2.42179e-05	0.000478549
Gm5441	5.7705	2.85807	1.03501	40.1356	48.0465	74.2833	54.1551	3.22119	28.6882	4.05545	6.72352e-12	7.34785e-10
Gm49301	0	0	0	6.5337	10.677	1.83415	6.34829	0	3.17414	5.12507	0.00100084	0.0125515
Gm6704	2.88525	2.85807	8.28006	0	0	0	0	4.67446	2.33723	-4.70525	0.00491406	0.0481074
Gm26766	0	0	0	3.73354	5.3385	6.41954	5.16386	0	2.58193	4.8366	0.0024833	0.0271944
Gm49085	15.388	11.4323	17.5951	39.2022	36.3018	28.4294	34.6445	14.8051	24.7248	1.22882	0.00351953	0.0362444
2810039B14Rik	45.2022	37.1549	26.9102	98.9389	98.2284	109.132	102.1	36.4224	69.2611	1.48391	1.64827e-07	5.92383e-06
Gm49550	1.9235	0	1.03501	22.4013	19.2186	12.8391	18.153	0.986169	9.56958	4.2062	2.548e-05	0.000499801
1700109K24Rik	0	0	0	65.337	92.8899	56.8588	71.6952	0	35.8476	8.6287	1.82299e-12	2.32432e-10
Gm16059	0	0	0	14.9342	9.6093	4.58539	9.70962	0	4.85481	5.74688	5.13958e-05	0.000939332
AC113595.1	0	0	0	9.33386	17.0832	11.922	12.7797	0	6.38985	6.13913	5.69652e-06	0.000132056
Gm31462	0	0.952689	0	15.8676	5.3385	13.7562	11.6541	0.317563	5.98582	5.05683	0.000230632	0.0034692
Gm49463	50.9727	23.8172	27.9452	11.2006	10.677	3.66831	8.51531	34.245	21.3802	-2.01912	9.52461e-05	0.00161116
Gm41381	0.961749	0.952689	0	8.40047	11.7447	8.2537	9.46629	0.638146	5.05222	3.85639	0.00203967	0.0231407
Gm49172	0	0	0	112.006	62.9943	86.2053	87.0686	0	43.5343	8.91485	2.74496e-13	4.49348e-11
B130046B21Rik	95.2132	54.3033	61.0654	23.3346	16.0155	12.8391	17.3964	70.194	43.7952	-2.01185	7.92743e-08	3.07619e-06
Nckap5los	0	0	0	6.5337	5.3385	6.41954	6.09725	0	3.04862	5.07816	0.000870584	0.01125
Gm49484	0	0	0	10.2672	12.8124	22.9269	15.3355	0	7.66776	6.40997	1.5902e-06	4.41218e-05
Gm27209	0	0	0	13.0674	13.8801	14.6732	13.8736	0	6.93679	6.26256	2.67703e-06	6.92537e-05
Galnt6os	0	0	0	13.0674	3.2031	9.17077	8.48043	0	4.24021	5.56038	0.000135298	0.00218888
I730030J21Rik	34.623	5.71614	21.7351	9.33386	0	3.66831	4.33406	20.6914	12.5127	-2.22684	0.0032873	0.0343148
Gm15835	0	0	0	12.134	6.4062	7.33662	8.62561	0	4.31281	5.58014	9.5376e-05	0.00161116
Gm42477	0	0	0	7.46709	2.1354	4.58539	4.72929	0	2.36465	4.71649	0.0045576	0.0451126
Gm15738	0	0	0	4.66693	10.677	11.0049	8.78295	0	4.39148	5.60039	9.21819e-05	0.00156709
Gm15950	0	0	0	15.8676	24.5571	20.1757	20.2001	0	10.1001	6.80155	1.50617e-07	5.48674e-06
Gm49528	0	0	0	6.5337	7.4739	3.66831	5.89197	0	2.94599	5.02269	0.00117024	0.0144061
Gm15764	5.7705	7.62152	5.17504	36.402	36.3018	22.0099	31.5712	6.18902	18.8801	2.34395	8.65128e-06	0.000193839
Gm16618	0	1.90538	0	17.7343	16.0155	11.922	15.2239	0.635126	7.92954	4.54407	0.000123467	0.00202191
Gm15760	5.7705	2.85807	11.3851	62.5369	40.5726	44.0197	49.0431	6.67121	27.8571	2.89711	4.04608e-09	2.21089e-07
Gm20164	0	0	0	9.33386	18.1509	8.2537	11.9128	0	5.95641	6.03499	1.08275e-05	0.000239591
BC106179	27.8907	20.0065	25.8752	12.134	5.3385	5.50246	7.65833	24.5908	16.1246	-1.67364	0.00168722	0.0197273
Gm4524	1.9235	1.90538	3.10502	13.0674	7.4739	21.0928	13.878	2.3113	8.09466	2.6025	0.00137484	0.0165073
Tnk2os	0	0	0	9.33386	6.4062	0.917077	5.55238	0	2.77619	4.93835	0.0024993	0.0273137
Gm15829	0	0	0	11.2006	16.0155	7.33662	11.5176	0	5.75879	5.98792	1.30893e-05	0.000279256
4930565N06Rik	0	0	0	6.5337	2.1354	17.4245	8.69786	0	4.34893	5.59876	0.000164249	0.00258693
D930030I03Rik	0.961749	0	0	10.2672	2.1354	8.2537	6.88545	0.320583	3.60302	4.29954	0.00406755	0.0409118
Gm15591	0	0	0	6.5337	5.3385	5.50246	5.79156	0	2.89578	5.00313	0.00120205	0.0146629
Gm15518	0.961749	0	0	6.5337	7.4739	15.5903	9.86597	0.320583	5.09328	4.81331	0.000573178	0.00781009
Gm16892	5.7705	5.71614	9.31506	42.9357	25.6248	38.5173	35.6926	6.9339	21.3133	2.37574	2.28765e-06	6.00509e-05
Gm10791	31.7377	7.62152	13.4551	46.6693	45.9111	46.771	46.4505	17.6048	32.0276	1.39777	0.00130748	0.0157743
4930404I05Rik	0	0	0	39.2022	22.4217	52.2734	37.9658	0	18.9829	7.71977	8.65276e-10	6.34733e-08
Gm15964	1.9235	0	4.14003	14.0008	14.9478	15.5903	14.8463	2.02118	8.43374	2.90599	0.00045609	0.00632736
1700048M11Rik	0	0	0	17.7343	14.9478	14.6732	15.7851	0	7.89256	6.44932	9.97818e-07	2.90398e-05
Gm49961	0	0	0	4.66693	8.5416	3.66831	5.62561	0	2.81281	4.95278	0.00161601	0.0191031
2310043M15Rik	0.961749	3.81076	0	21.4679	27.7602	16.5074	21.9118	1.59084	11.7513	3.74789	6.17021e-06	0.000141203
Gm30881	0	0.952689	0	6.5337	8.5416	21.0928	12.056	0.317563	6.1868	5.10307	0.000211025	0.00321949
Gm41505	0	0.952689	5.17504	118.54	197.525	121.971	146.012	2.04257	74.0273	6.20821	1.67206e-21	9.94877e-19
Gm5679	0	0	0	9.33386	5.3385	5.50246	6.72494	0	3.36247	5.22023	0.000495035	0.00679721
Gm29050	0	0	0	6.5337	3.2031	8.2537	5.99683	0	2.99842	5.05913	0.00107264	0.0133893
Fbl-ps2	53.858	45.7291	64.1704	0	0	0	0	54.5858	27.2929	-8.25516	1.9735e-11	1.92147e-09
4930506C21Rik	18.2732	9.52689	4.14003	63.4702	34.1664	55.0246	50.8871	10.6467	30.7669	2.25038	1.15994e-06	3.30397e-05
Gm16050	0	0	0	6.5337	3.2031	6.41954	5.38545	0	2.69272	4.90288	0.00198315	0.0225473
Gm49668	0.961749	0	0	100.806	111.041	92.6248	101.49	0.320583	50.9055	8.17048	1.42826e-11	1.47083e-09
Gm26873	1.9235	0	2.07001	62.5369	34.1664	45.8539	47.519	1.33117	24.4251	5.18225	2.38712e-10	1.90792e-08
Casp16	0	0	0	8.40047	8.5416	9.17077	8.70428	0	4.35214	5.59029	8.13425e-05	0.00140967
Gm49163	0	0	0	97.0721	117.447	79.7857	98.1016	0	49.0508	9.08221	7.12079e-14	1.46661e-11
Gm49911	0	0	0	9.33386	8.5416	9.17077	9.01541	0	4.50771	5.64138	6.35157e-05	0.00114136
D630044L22Rik	0	0	0	7.46709	3.2031	3.66831	4.7795	0	2.38975	4.72884	0.00409698	0.0410849
1700022N22Rik	6.73225	0.952689	0	16.8009	18.1509	24.7611	19.9043	2.56164	11.233	2.9386	0.000109506	0.0018099
Gm50254	0	0	0	8.40047	5.3385	13.7562	9.16505	0	4.58252	5.67081	6.78929e-05	0.00119594
Gm26724	0	0	0	58.8033	55.5204	69.6979	61.3405	0	30.6703	8.40827	6.6826e-12	7.34785e-10
Gm49886	0	0	0	20.5345	10.677	13.7562	14.9892	0	7.49461	6.37782	1.7001e-06	4.6449e-05
Gm50138	0.961749	0	0	3.73354	4.2708	14.6732	7.55919	0.320583	3.93989	4.43185	0.00274869	0.0296162
Gm50103	0	0.952689	0	23.3346	17.0832	11.922	17.4466	0.317563	8.88209	5.63102	1.74553e-05	0.0003609
Gm4134	0	0	0	16.8009	38.4372	28.4294	27.8892	0	13.9446	7.26537	1.30213e-08	6.17072e-07
Gm19412	41.3552	32.3914	24.8402	0	0	0	0	32.8623	16.4311	-7.52597	2.23188e-09	1.35815e-07
Gm50037	0	0	0	4.66693	4.2708	9.17077	6.03617	0	3.01808	5.06656	0.00102229	0.0127906
Gm10501	181.771	225.787	140.761	37.3354	35.2341	24.7611	32.4435	182.773	107.608	-2.49854	2.53932e-19	1.13317e-16
A930015D03Rik	58.6667	51.4452	24.8402	9.33386	6.4062	17.4245	11.0548	44.984	28.0194	-2.01317	1.98065e-05	0.000401757
CT010467.2	0	0	2.07001	68.1372	49.1142	84.3711	67.2075	0.690005	33.9488	6.68138	5.09222e-10	3.78734e-08
1700071M16Rik	0	0	0	19.6011	21.354	17.4245	19.4599	0	9.72993	6.74908	1.89849e-07	6.60156e-06
Gm17080	1.9235	0	0	2.80016	13.8801	10.0879	8.9227	0.641166	4.78194	3.76816	0.00410602	0.0410986
Gm16172	1.9235	0.952689	0	21.4679	32.031	12.8391	22.1127	0.958729	11.5357	4.49199	5.77455e-06	0.000133288
Tomm6os	115.41	111.465	89.0106	38.2688	36.3018	30.2636	34.9447	105.295	70.1199	-1.59397	1.23474e-08	5.95678e-07
Gm16276	0	0	0	12.134	5.3385	2.75123	6.74125	0	3.37062	5.22288	0.000641156	0.0085748
Gm17168	0	0	0	5.60032	16.0155	10.0879	10.5679	0	5.28395	5.86283	2.73306e-05	0.000534143
Gm17133	0	0	0	6.5337	5.3385	4.58539	5.48586	0	2.74293	4.924	0.00169575	0.0197837
Gm49927	0	0	0	10.2672	8.5416	5.50246	8.10377	0	4.05189	5.48547	0.000145162	0.00232737
2410021H03Rik	0	0	1.03501	21.4679	23.4894	25.6782	23.5452	0.345002	11.9451	6.06395	2.0024e-06	5.36142e-05
Gm9311	0	1.90538	0	3.73354	10.677	13.7562	9.3889	0.635126	5.01201	3.85013	0.00286895	0.0307265
Gm50021	0	0	0	1.86677	8.5416	9.17077	6.52638	0	3.26319	5.17128	0.000809449	0.0105465
Gm49863	0	0	0	56.9365	70.4682	66.0296	64.4781	0	32.2391	8.47789	4.13789e-12	4.81704e-10
Gm18649	0	0	0	49.4694	83.2806	42.1856	58.3119	0	29.1559	8.32933	1.66432e-11	1.65045e-09
Gm50087	1.9235	0	2.07001	13.0674	17.0832	11.0049	13.7185	1.33117	7.52484	3.37967	0.00033338	0.00483808
2700099C18Rik	13.4645	6.66883	11.3851	95.2054	146.275	44.0197	95.1667	10.5061	52.8364	3.17755	1.1081e-12	1.56155e-10
Gm27038	25.0055	16.1957	13.4551	0	0	0	0	18.2188	9.10938	-6.67511	3.49202e-07	1.10649e-05
Gm50035	0	0	0	4.66693	2.1354	9.17077	5.32437	0	2.66218	4.88924	0.0024724	0.0271306
Gm47898	0	0	0	2.80016	7.4739	3.66831	4.64746	0	2.32373	4.67666	0.00497675	0.0485437
Gm6756	0	0	0	4.66693	6.4062	3.66831	4.91381	0	2.45691	4.76064	0.00334545	0.0347665
Gm26672	40.3935	30.4861	30.0152	7.46709	4.2708	5.50246	5.74678	33.6316	19.6892	-2.53963	1.11311e-06	3.20467e-05
Gm10268	0.961749	1.90538	1.03501	11.2006	6.4062	10.0879	9.23156	1.30071	5.26614	2.82599	0.00504926	0.0488065
C030004G16Rik	32.6995	36.2022	28.9802	14.0008	13.8801	11.0049	12.9619	32.6273	22.7946	-1.33581	0.00197052	0.0224537
A330093E20Rik	1.9235	0.952689	3.10502	33.6019	26.6925	64.1954	41.4966	1.99374	21.7452	4.40167	1.52127e-09	1.03119e-07
Gm41760	86.5574	85.7421	44.5053	36.402	35.2341	30.2636	33.9666	72.2683	53.1174	-1.09311	0.000960964	0.0121806
Rbfaos	3.847	0	1.03501	9.33386	10.677	15.5903	11.8671	1.62733	6.7472	2.86288	0.00197072	0.0224537
Gm17383	20.1967	13.3377	21.7351	0	0	0	0	18.4232	9.21159	-6.68781	3.02968e-07	1.00148e-05
D030046N08Rik	1.9235	18.1011	8.28006	0	0	0	0	9.43489	4.71744	-5.7254	9.94006e-05	0.00166341
Gm50152	0	0	0	28.0016	34.1664	16.5074	26.2251	0	13.1126	7.17678	2.04378e-08	9.35424e-07
Gm21844	0	0	0	6.5337	8.5416	9.17077	8.08203	0	4.04101	5.48234	0.00013952	0.0022504
Gm46658	0	1.90538	1.03501	12.134	10.677	19.2586	14.0232	0.980129	7.50167	3.84097	0.000207162	0.00317865
Gm50232	0	0	0	22.4013	18.1509	22.0099	20.854	0	10.427	6.85233	1.06795e-07	4.05594e-06
Gm10353	36.5465	30.4861	15.5251	1.86677	9.6093	5.50246	5.65951	27.5192	16.5894	-2.30948	9.64621e-05	0.00161929
BE692007	1.9235	2.85807	1.03501	27.0682	18.1509	15.5903	20.2698	1.93886	11.1043	3.37332	1.61744e-05	0.00033702
A330040F15Rik	16.3497	5.71614	2.07001	64.4036	53.385	50.4393	56.076	8.0453	32.0606	2.78768	5.24673e-09	2.78181e-07
Gm50301	0	0	1.03501	13.0674	3.2031	7.33662	7.86904	0.345002	4.10702	4.49054	0.00205477	0.0232604
Gm16216	0	0	0	5.60032	10.677	20.1757	12.151	0	6.0755	6.07374	1.13821e-05	0.0002498
4931403E22Rik	0	0	0	13.0674	4.2708	7.33662	8.22494	0	4.11247	5.51436	0.000151145	0.00239462
Rnls	13.4645	8.57421	10.3501	33.6019	29.8956	31.1806	31.5594	10.7963	21.1778	1.54814	0.000645311	0.0085748
Gm7237	0	0	0	2.80016	5.3385	9.17077	5.76981	0	2.88491	4.99862	0.0014631	0.0174497
Gm42723	0	0	0	11.2006	20.2863	30.2636	20.5835	0	10.2917	6.83249	1.77744e-07	6.30884e-06
A930028N01Rik	2.88525	0	0	23.3346	19.2186	26.5952	23.0495	0.961749	12.0056	4.55961	2.90234e-06	7.43639e-05
Gm27042	0	0	0	78.4044	139.869	129.308	115.86	0	57.9302	9.32285	1.64725e-14	4.00956e-12
1700001K23Rik	0	0.952689	0	10.2672	4.2708	13.7562	9.4314	0.317563	4.87448	4.75223	0.000754924	0.00988415
Gm50270	1.9235	0	0	14.9342	10.677	16.5074	14.0395	0.641166	7.34034	4.43061	0.000207906	0.00318096
